# Supplementary material for: Patterns of Sex Chromosome Differentiation in Spiders: Insights from Comparative Genomic Hybridisation
Source: Genes (Basel). 2020 Jul 24;11(8):849. doi: 10.3390/genes11080849 (PMC7466014; doi:10.3390/genes11080849)
Supplement: Supplementary file 1 [file genes-11-00849-s001.zip]

Archive with 7 entries (6 files):
- Supplementary_Files_revised/
- Supplementary_Files_revised/Supplementary_File_1_Figure_S1a.tif
- Supplementary_Files_revised/Supplementary_File_1_Figure_S1b.TIF
- Supplementary_Files_revised/Supplementary_File_1_Figure_S1c.TIF
- Supplementary_Files_revised/Supplementary_File_1_Figure_S1_merged.pdf
- Supplementary_Files_revised/Supplementary_File_2_Figure_S2.tif
- Supplementary_Files_revised/Supplementary_File_3_Figure_S3.TIF
